# Supplementary material for: Tremor Research Group Essential Tremor Rating Scale (TETRAS): Assessing Impact of Different Item Instructions and Procedures
Source: Tremor Other Hyperkinet Mov (N Y). 2020 Oct 5;10:36. doi: 10.5334/tohm.64 (PMC7546108; doi:10.5334/tohm.64)
Supplement: Supplemental database file 1. — Statistical analysis of datapoint. [file tohm-10-1-64-s1.xls]

## Sheet: Overview
Overview
Ø Sheet name: Posture Desc
This spreadsheet includes descriptive statistics of CRST part A: Posture component only, calculated score and change from baseline, by side (treated/non-treated), visit, treatment group (ExAblate/Sham) and scoring method (Normal integer, modified algorithm and Wingbeating) with p-values for comparisons between the different scoring methods using paired T-tests.
Ø Sheet name: Posture Corr
This spreadsheet includes Pearson correlations (coefficient and p-value) between CRST part A: Posture component only and CRST part B: Handwriting (Dominant Only) and Pouring components (simple sum), calculated score and change from baseline, by side (treated/non-treated), visit, treatment group (ExAblate/Sham) and scoring method (Normal integer, modified algorithm and Wingbeating).
Ø Sheet name: Posture Overall		** New spreadsheet
This spreadsheet includes descriptive statistics of CRST part A: Posture component only, calculated score and change from baseline Overall Visits, Sides and Treatment Groups by Scoring Method by Normal integer score and overall and frequency distribution of calculated scores by normal integer score.
Ø Sheet name: Action Intention Desc
This spreadsheet includes descriptive statistics of CRST part A: Action/Intention component only, calculated score and change from baseline, by side (treated/non-treated), visit, treatment group (ExAblate/Sham) and scoring method (Normal integer and modified algorithm) with p-values for comparisons between the two scoring methods using paired T-tests.
Ø Sheet name: Action Intention Corr
This spreadsheet includes Pearson correlations (coefficient and p-value) between CRST part A: Action/Intention component only and CRST part B: Handwriting (Dominant Only) and Pouring components (simple sum), calculated score and change from baseline, by side (treated/non-treated), visit, treatment group (ExAblate/Sham) and scoring method (Normal integer and modified algorithm).
Ø Sheet name: Action Intention Overall		** New spreadsheet
This spreadsheet includes descriptive statistics of CRST part A: Action/Intention component, calculated score and change from baseline Overall Visits, Sides and Treatment Groups by Scoring Method by Normal integer score and overall and frequency distribution of calculated scores by normal integer score.
Ø Sheet name: Posture + Action Intention Desc
This spreadsheet includes descriptive statistics of CRST part A: Posture and Action/Intention components (simple sum), calculated score and change from baseline, by side (treated/non-treated), visit, treatment group (ExAblate/Sham) and scoring method (Normal integer and modified algorithm) with p-values for comparisons between the two scoring methods using paired T-tests.
Ø Sheet name: Posture + Action Intention Corr
This spreadsheet includes Pearson correlations (coefficient and p-value) between CRST part A: Posture and Action/Intention components and CRST part B: Handwriting (Dominant Only) and Pouring components (simple sum), calculated score and change from baseline, by side (treated/non-treated), visit, treatment group (ExAblate/Sham) and scoring method (Normal integer and modified algorithm).
Ø Sheet name: Posture + A-I Overall		** New spreadsheet
This spreadsheet includes descriptive statistics of CRST part A: Rest, Posture and Action/Intention components, calculated score and change from baseline Overall Visits, Sides and Treatment Groups by Scoring Method by Normal integer score and overall and frequency distribution of calculated scores by normal integer score.
Ø Sheet name: Rest + Posture + A-I Desc		** New spreadsheet
This spreadsheet includes descriptive statistics of CRST part A: Rest, Posture and Action/Intention components (simple sum), calculated score and change from baseline, by side (treated/non-treated), visit, treatment group (ExAblate/Sham) as measured in Normal integer scoring method.
Ø Sheet name: Rest + Posture + A-I Corr		** New spreadsheet
This spreadsheet includes Pearson correlations (coefficient and p-value) between CRST part A: Rest, Posture and Action/Intention components and CRST part B: Handwriting (Dominant Only) and Pouring components (simple sum), calculated score and change from baseline, by side (treated/non-treated), visit, treatment group (ExAblate/Sham) and scoring method (Normal integer).

## Sheet: Posture Desc
Descriptive Statistics of Part A CRST: Posture Only by Scoring Method (ITT)
Side	Visit	Part A CRST: Posture Only	ExAblate						Sham
			Calculated Scores			Change from Baseline			Calculated Scores			Change from Baseline
			Normal Integer Scoring	Modified Scoring Algorithm	Modified Scoring Algorithm - Wingbeating	Normal Integer Scoring	Modified Scoring Algorithm	Modified Scoring Algorithm - Wingbeating	Normal Integer Scoring	Modified Scoring Algorithm	Modified Scoring Algorithm - Wingbeating	Normal Integer Scoring	Modified Scoring Algorithm	Modified Scoring Algorithm - Wingbeating
Treated Side	Baseline	Mean	2.13	1.88	2.39	NA	NA	NA	1.65	1.58	1.95	NA	NA	NA
		Std	1.15	0.85	0.89	NA	NA	NA	1.23	1.1	0.81	NA	NA	NA
		N	56	56	56	NA	NA	NA	20	20	20	NA	NA	NA
		P-Value	NA	<.001	0.044	NA	NA	NA	NA	0.379	0.131	NA	NA	NA
	1 Month FU	Mean	0.5	0.54	0.92	1.63	1.34	1.47	1.55	1.58	1.98	0.1	0	-0.03
		Std	0.83	0.84	1.02	1.1	1	1.02	0.94	0.8	0.85	0.97	0.9	0.5
		N	56	56	56	56	56	56	20	20	20	20	20	20
		P-Value	NA	0.416	<.001	NA	<.001	0.245	NA	0.804	0.013	NA	0.447	0.555
	3 Months FU	Mean	0.64	0.62	0.97	1.48	1.27	1.42	1.85	1.73	2	-0.2	-0.15	-0.05
		Std	0.94	0.87	1.04	1.19	0.99	0.98	1.04	0.94	0.9	1.06	0.84	0.76
		N	56	56	56	56	56	56	20	20	20	20	20	20
		P-Value	NA	0.37	0.013	NA	0.001	0.642	NA	0.096	0.428	NA	0.577	0.545
	6 Months FU	Mean	0.71	0.67	1.25	1.41	1.21	1.14	NA	NA	NA	NA	NA	NA
		Std	1.02	0.91	1	1.25	1	0.99	NA	NA	NA	NA	NA	NA
		N	56	56	56	56	56	56	NA	NA	NA	NA	NA	NA
		P-Value	NA	0.255	<.001	NA	0.006	0.076	NA	NA	NA	NA	NA	NA
	12 Months FU	Mean	0.68	0.67	1.16	1.45	1.21	1.23	NA	NA	NA	NA	NA	NA
		Std	0.97	0.89	1.02	1.16	0.98	1	NA	NA	NA	NA	NA	NA
		N	56	56	56	56	56	56	NA	NA	NA	NA	NA	NA
		P-Value	NA	0.784	<.001	NA	0.002	0.156	NA	NA	NA	NA	NA	NA
Non-Treated Side	Baseline	Mean	1.5	1.38	1.56	NA	NA	NA	1.15	0.95	1.28	NA	NA	NA
		Std	1.06	0.88	1.07	NA	NA	NA	1.09	1	0.92	NA	NA	NA
		N	56	56	56	NA	NA	NA	20	20	20	NA	NA	NA
		P-Value	NA	0.009	0.447	NA	NA	NA	NA	0.072	0.46	NA	NA	NA
	1 Month FU	Mean	1.34	1.25	1.53	0.16	0.13	0.04	0.9	0.93	1.23	0.25	0.03	0.05
		Std	1.18	0.99	1.01	0.71	0.56	0.55	1.12	1	1.03	0.64	0.66	0.81
		N	56	56	56	56	56	56	20	20	20	20	20	20
		P-Value	NA	0.115	0.094	NA	0.51	0.226	NA	0.834	0.05	NA	0.143	0.148
	3 Months FU	Mean	1.32	1.23	1.39	0.18	0.14	0.17	0.9	0.9	0.88	0.25	0.05	0.4
		Std	1.22	1	1.04	0.9	0.72	0.58	1.12	1.13	1.06	0.44	0.65	0.6
		N	56	56	56	56	56	56	20	20	20	20	20	20
		P-Value	NA	0.199	0.556	NA	0.655	0.938	NA	1	0.853	NA	0.072	0.379
	6 Months FU	Mean	1.43	1.32	1.54	0.07	0.05	0.02	NA	NA	NA	NA	NA	NA
		Std	1.16	0.95	0.98	0.83	0.72	0.71	NA	NA	NA	NA	NA	NA
		N	56	56	56	56	56	56	NA	NA	NA	NA	NA	NA
		P-Value	NA	0.077	0.263	NA	0.755	0.631	NA	NA	NA	NA	NA	NA
	12 Months FU	Mean	1.36	1.26	1.52	0.14	0.12	0.04	NA	NA	NA	NA	NA	NA
		Std	1.17	0.94	1	0.72	0.65	0.77	NA	NA	NA	NA	NA	NA
		N	56	56	56	56	56	56	NA	NA	NA	NA	NA	NA
		P-Value	NA	0.086	0.157	NA	0.659	0.416	NA	NA	NA	NA	NA	NA

## Sheet: Posture Corr
Correlation between Part A CRST: Posture Only and Part B CRST: Handwriting (Dominant Only) and Pouring by Scoring Method (ITT)
Side	Visit	Part A CRST: Posture Only	ExAblate						Sham
			Calculated Scores			Change from Baseline			Calculated Scores			Change from Baseline
			Normal Integer Scoring	Modified Scoring Algorithm	Modified Scoring Algorithm - Wingbeating	Normal Integer Scoring	Modified Scoring Algorithm	Modified Scoring Algorithm - Wingbeating	Normal Integer Scoring	Modified Scoring Algorithm	Modified Scoring Algorithm - Wingbeating	Normal Integer Scoring	Modified Scoring Algorithm	Modified Scoring Algorithm - Wingbeating
Treated Side	Baseline	Correlation Coefficient	0.35	0.3	0.53	NA	NA	NA	0.14	0.25	0.31	NA	NA	NA
		P-Value	0.008	0.025	<.001	NA	NA	NA	0.561	0.289	0.188	NA	NA	NA
	1 Month FU	Correlation Coefficient	0.49	0.58	0.61	0.34	0.43	0.5	0.09	0.13	0.3	0.09	0	-0.15
		P-Value	<.001	<.001	<.001	0.01	<.001	<.001	0.721	0.59	0.203	0.691	1	0.522
	3 Months FU	Correlation Coefficient	0.4	0.4	0.61	0.36	0.35	0.47	0.38	0.5	0.5	0.14	0.3	0.23
		P-Value	0.002	0.002	<.001	0.006	0.007	<.001	0.102	0.026	0.026	0.556	0.201	0.319
	6 Months FU	Correlation Coefficient	0.54	0.49	0.61	0.39	0.41	0.59	NA	NA	NA	NA	NA	NA
		P-Value	<.001	<.001	<.001	0.003	0.002	<.001	NA	NA	NA	NA	NA	NA
	12 Months FU	Correlation Coefficient	0.4	0.42	0.53	0.29	0.28	0.44	NA	NA	NA	NA	NA	NA
		P-Value	0.002	0.001	<.001	0.028	0.038	<.001	NA	NA	NA	NA	NA	NA
Non-Treated Side	Baseline	Correlation Coefficient	0.55	0.54	0.63	NA	NA	NA	0.72	0.77	0.78	NA	NA	NA
		P-Value	<.001	<.001	<.001	NA	NA	NA	<.001	<.001	<.001	NA	NA	NA
	1 Month FU	Correlation Coefficient	0.62	0.62	0.73	0.15	0.04	0.08	0.63	0.61	0.63	-0.14	0.15	-0.02
		P-Value	<.001	<.001	<.001	0.263	0.746	0.544	0.003	0.004	0.003	0.545	0.518	0.924
	3 Months FU	Correlation Coefficient	0.7	0.71	0.64	0	0.1	-0.1	0.67	0.64	0.57	0	0.15	-0.24
		P-Value	<.001	<.001	<.001	1	0.477	0.452	0.001	0.002	0.009	1	0.517	0.307
	6 Months FU	Correlation Coefficient	0.69	0.72	0.66	0.35	0.38	0.28	NA	NA	NA	NA	NA	NA
		P-Value	<.001	<.001	<.001	0.009	0.004	0.034	NA	NA	NA	NA	NA	NA
	12 Months FU	Correlation Coefficient	0.66	0.66	0.55	0.15	0.06	-0.14	NA	NA	NA	NA	NA	NA
		P-Value	<.001	<.001	<.001	0.258	0.64	0.288	NA	NA	NA	NA	NA	NA

## Sheet: Posture Overall
Descriptive Statistics of Part A CRST: Posture Only Overall Visits, Sides and Treatment Groups by Scoring Method (ITT)
	Calculated Scores			Change from Baseline
Part A CRST: Posture Only	Normal Integer Scoring	Modified Scoring Algorithm	Modified Scoring Algorithm - Wingbeating	Normal Integer Scoring	Modified Scoring Algorithm	Modified Scoring Algorithm - Wingbeating
Mean	1.19	1.12	1.45	0.71	0.58	0.6
Std	1.17	1.01	1.06	1.18	1.01	1.03
N	680	680	680	528	528	528
Descriptive Statistics of Part A CRST: Posture Only Overall Visits, Sides and Treatment Groups by Normal Integer Score and Modified Scoring Method (ITT)
	Calculated Scores		Change from Baseline
Part A CRST: Posture Only - Normal Integer Scoring	Modified Scoring Algorithm	Modified Scoring Algorithm - Wingbeating	Modified Scoring Algorithm	Modified Scoring Algorithm - Wingbeating
0	0.03 ± 0.22 (N=243)	0.63 ± 0.81 (N=243)	1.19 ± 1.03 (N=216)	1.11 ± 1.11 (N=216)
1	1.13 ± 0.28 (N=199)	1.38 ± 0.71 (N=199)	0.33 ± 0.80 (N=159)	0.31 ± 0.87 (N=159)
2	1.84 ± 0.35 (N=135)	1.95 ± 0.78 (N=135)	0.13 ± 0.68 (N=89)	0.27 ± 0.84 (N=89)
3	2.56 ± 0.44 (N=71)	2.69 ± 0.56 (N=71)	-0.15 ± 0.45 (N=42)	0.07 ± 0.50 (N=42)
4	3.05 ± 0.39 (N=32)	3.16 ± 0.50 (N=32)	-0.48 ± 0.48 (N=22)	0.07 ± 0.44 (N=22)
* The statistics are presented according to the following scheme: Mean ± Std (N)
Frequency Distribution of Part A CRST: Posture Only Calculated Scores Overall Visits, Sides and Treatment Groups by Normal Integer Score and Modified Scoring Method (ITT)
	Calculated Scores
Part A CRST: Posture Only - Normal Integer Scoring	Modified Scoring Algorithm	Modified Scoring Algorithm - Wingbeating
0	0 (239), 1 (2), 2 (1), 2.5 (1)	0 (137), 1 (59), 1.5 (10), 2 (28), 2.5 (6), 3 (3)
1	0 (2), 1 (145), 1.5 (49), 2 (2), 2.5 (1)	0 (15), 1 (83), 1.5 (56), 2 (25), 2.5 (10), 3 (5), 3.5 (5)
2	0 (1), 1 (3), 1.5 (42), 2 (80), 2.5 (9)	0 (10), 1 (7), 1.5 (24), 2 (50), 2.5 (29), 3 (11), 3.5 (3), 4 (1)
3	1 (1), 1.5 (1), 2 (11), 2.5 (37), 3 (18), 3.5 (3)	1.5 (3), 2 (14), 2.5 (19), 3 (24), 3.5 (10), 4 (1)
4	2.5 (5), 3 (22), 3.5 (2), 4 (3)	2 (1), 2.5 (4), 3 (16), 3.5 (6), 4 (5)
* The statistics are presented according to the following scheme: Score (N)

## Sheet: Action Intention Desc
Descriptive Statistics of Part A CRST: Action/Intention Only by Scoring Method (ITT)
Side	Visit	Part A CRST: Action/Intention Only	ExAblate				Sham
			Calculated Scores		Change from Baseline		Calculated Scores		Change from Baseline
			Normal Integer Scoring	Modified Scoring Algorithm	Normal Integer Scoring	Modified Scoring Algorithm	Normal Integer Scoring	Modified Scoring Algorithm	Normal Integer Scoring	Modified Scoring Algorithm
Treated Side	Baseline	Mean	2.43	2.14	NA	NA	2	1.95	NA	NA
		Std	0.85	0.67	NA	NA	0.65	0.51	NA	NA
		N	56	56	NA	NA	20	20	NA	NA
		P-Value	NA	<.001	NA	NA	NA	0.716	NA	NA
	1 Month FU	Mean	1.13	1.19	1.3	0.96	2.1	1.85	-0.1	0.1
		Std	0.88	0.81	0.99	0.84	0.55	0.4	0.45	0.45
		N	56	56	56	56	20	20	20	20
		P-Value	NA	0.253	NA	<.001	NA	0.004	NA	0.042
	3 Months FU	Mean	1.25	1.22	1.18	0.92	2.1	1.9	-0.1	0.05
		Std	1	0.82	0.96	0.77	0.45	0.38	0.72	0.56
		N	56	56	56	56	20	20	20	20
		P-Value	NA	0.651	NA	0.002	NA	0.002	NA	0.33
	6 Months FU	Mean	1.43	1.36	1	0.79	NA	NA	NA	NA
		Std	0.95	0.74	1.06	0.79	NA	NA	NA	NA
		N	56	56	56	56	NA	NA	NA	NA
		P-Value	NA	0.197	NA	0.012	NA	NA	NA	NA
	12 Months FU	Mean	1.73	1.54	0.7	0.6	NA	NA	NA	NA
		Std	0.88	0.67	0.91	0.64	NA	NA	NA	NA
		N	56	56	56	56	NA	NA	NA	NA
		P-Value	NA	0.002	NA	0.213	NA	NA	NA	NA
Non-Treated Side	Baseline	Mean	1.91	1.71	NA	NA	1.4	1.48	NA	NA
		Std	0.92	0.75	NA	NA	0.99	0.88	NA	NA
		N	56	56	NA	NA	20	20	NA	NA
		P-Value	NA	<.001	NA	NA	NA	0.591	NA	NA
	1 Month FU	Mean	1.75	1.6	0.16	0.11	1.65	1.45	-0.25	0.03
		Std	1	0.8	0.6	0.57	0.75	0.56	0.64	0.64
		N	56	56	56	56	20	20	20	20
		P-Value	NA	0.001	NA	0.359	NA	0.017	NA	0.061
	3 Months FU	Mean	1.77	1.62	0.14	0.09	1.4	1.45	0	0.03
		Std	0.99	0.8	0.55	0.53	0.94	0.78	0.79	0.5
		N	56	56	56	56	20	20	20	20
		P-Value	NA	0.002	NA	0.391	NA	0.541	NA	0.853
	6 Months FU	Mean	1.95	1.75	-0.04	-0.04	NA	NA	NA	NA
		Std	0.92	0.75	0.54	0.51	NA	NA	NA	NA
		N	56	56	56	56	NA	NA	NA	NA
		P-Value	NA	0.001	NA	0.892	NA	NA	NA	NA
	12 Months FU	Mean	2.02	1.78	-0.11	-0.07	NA	NA	NA	NA
		Std	0.92	0.73	0.62	0.52	NA	NA	NA	NA
		N	56	56	56	56	NA	NA	NA	NA
		P-Value	NA	<.001	NA	0.532	NA	NA	NA	NA

## Sheet: Action Intention Corr
Correlation between Part A CRST: Action/Intention Only and Part B CRST: Handwriting (Dominant Only) and Pouring by Scoring Method (ITT)
Side	Visit	Part A CRST: Action/Intention Only	ExAblate				Sham
			Calculated Scores		Change from Baseline		Calculated Scores		Change from Baseline
			Normal Integer Scoring	Modified Scoring Algorithm	Normal Integer Scoring	Modified Scoring Algorithm	Normal Integer Scoring	Modified Scoring Algorithm	Normal Integer Scoring	Modified Scoring Algorithm
Treated Side	Baseline	Correlation Coefficient	0.5	0.35	NA	NA	0.38	0.37	NA	NA
		P-Value	<.001	0.008	NA	NA	0.102	0.111	NA	NA
	1 Month FU	Correlation Coefficient	0.42	0.45	0.46	0.46	0.16	0.27	0.11	0.13
		P-Value	0.001	<.001	<.001	<.001	0.503	0.258	0.643	0.596
	3 Months FU	Correlation Coefficient	0.4	0.33	0.29	0.25	0.27	0.37	0.13	0.19
		P-Value	0.002	0.012	0.028	0.061	0.25	0.107	0.575	0.431
	6 Months FU	Correlation Coefficient	0.47	0.42	0.36	0.41	NA	NA	NA	NA
		P-Value	<.001	0.001	0.007	0.002	NA	NA	NA	NA
	12 Months FU	Correlation Coefficient	0.33	0.35	0.19	0.22	NA	NA	NA	NA
		P-Value	0.012	0.008	0.167	0.111	NA	NA	NA	NA
Non-Treated Side	Baseline	Correlation Coefficient	0.63	0.57	NA	NA	0.76	0.81	NA	NA
		P-Value	<.001	<.001	NA	NA	<.001	<.001	NA	NA
	1 Month FU	Correlation Coefficient	0.7	0.66	0.1	0.16	0.46	0.35	0.37	0.56
		P-Value	<.001	<.001	0.473	0.254	0.042	0.133	0.104	0.01
	3 Months FU	Correlation Coefficient	0.71	0.69	0.18	0.37	0.54	0.56	0.14	0.27
		P-Value	<.001	<.001	0.185	0.005	0.014	0.009	0.558	0.257
	6 Months FU	Correlation Coefficient	0.62	0.63	0.18	0.23	NA	NA	NA	NA
		P-Value	<.001	<.001	0.177	0.084	NA	NA	NA	NA
	12 Months FU	Correlation Coefficient	0.68	0.64	0	0	NA	NA	NA	NA
		P-Value	<.001	<.001	0.971	0.983	NA	NA	NA	NA

## Sheet: Action Intention Overall
Descriptive Statistics of Part A CRST: Action/Intention Only Overall Visits, Sides and Treatment Groups by Scoring Method (ITT)
	Calculated Scores		Change from Baseline
Part A CRST: Action/Intention Only	Normal Integer Scoring	Modified Scoring Algorithm	Normal Integer Scoring	Modified Scoring Algorithm
Mean	1.74	1.61	0.44	0.36
Std	0.96	0.77	0.95	0.75
N	680	680	528	528
Descriptive Statistics of Part A CRST: Action/Intention Only Overall Visits, Sides and Treatment Groups by Normal Integer Score and Modified Scoring Method (ITT)
	Calculated Scores	Change from Baseline
Part A CRST: Action/Intention Only - Normal Integer Scoring	Modified Scoring Algorithm	Modified Scoring Algorithm
0	0.13 ± 0.43 (N=67)	1.28 ± 1.00 (N=59)
1	1.14 ± 0.27 (N=200)	0.51 ± 0.62 (N=170)
2	1.83 ± 0.32 (N=277)	0.19 ± 0.57 (N=208)
3	2.50 ± 0.35 (N=113)	-0.12 ± 0.58 (N=76)
4	2.96 ± 0.30 (N=23)	-0.10 ± 0.47 (N=15)
* The statistics are presented according to the following scheme: Mean ± Std (N)
Frequency Distribution of Part A CRST: Action/Intention Only Calculated Scores Overall Visits, Sides and Treatment Groups by Normal Integer Score and Modified Scoring Method (ITT)
	Calculated Scores
Part A CRST: Action/Intention Only - Normal Integer Scoring	Modified Scoring Algorithm
0	0 (61), 1 (3), 1.5 (1), 2 (2)
1	0 (1), 1 (145), 1.5 (53), 3 (1)
2	0 (2), 1 (3), 1.5 (91), 2 (172), 2.5 (9)
3	2 (25), 2.5 (67), 3 (18), 3.5 (3)
4	2.5 (5), 3 (15), 3.5 (3)
* The statistics are presented according to the following scheme: Score (N)

## Sheet: Posture + Action Intention Desc
Descriptive Statistics of Part A CRST: Posture and Action/Intention by Scoring Method (ITT)
Side	Visit	Part A CRST: Posture and Action/Intention	ExAblate				Sham
			Calculated Scores		Change from Baseline		Calculated Scores		Change from Baseline
			Normal Integer Scoring	Modified Scoring Algorithm	Normal Integer Scoring	Modified Scoring Algorithm	Normal Integer Scoring	Modified Scoring Algorithm	Normal Integer Scoring	Modified Scoring Algorithm
Treated Side	Baseline	Mean	4.55	4.03	NA	NA	3.65	3.53	NA	NA
		Std	1.76	1.29	NA	NA	1.53	1.4	NA	NA
		N	56	56	NA	NA	20	20	NA	NA
		P-Value	NA	<.001	NA	NA	NA	0.46	NA	NA
	1 Month FU	Mean	1.63	1.73	2.93	2.29	3.65	3.43	0	0.1
		Std	1.42	1.42	1.82	1.59	1.35	1.03	1.08	1.03
		N	56	56	56	56	20	20	20	20
		P-Value	NA	0.243	NA	<.001	NA	0.131	NA	0.551
	3 Months FU	Mean	1.89	1.84	2.66	2.19	3.95	3.63	-0.3	-0.1
		Std	1.57	1.31	1.86	1.48	1.36	1.22	1.34	1.17
		N	56	56	56	56	20	20	20	20
		P-Value	NA	0.419	NA	<.001	NA	0.006	NA	0.258
	6 Months FU	Mean	2.14	2.03	2.41	2	NA	NA	NA	NA
		Std	1.71	1.36	1.99	1.47	NA	NA	NA	NA
		N	56	56	56	56	NA	NA	NA	NA
		P-Value	NA	0.14	NA	0.001	NA	NA	NA	NA
	12 Months FU	Mean	2.41	2.21	2.14	1.81	NA	NA	NA	NA
		Std	1.4	1.17	1.63	1.34	NA	NA	NA	NA
		N	56	56	56	56	NA	NA	NA	NA
		P-Value	NA	0.005	NA	0.004	NA	NA	NA	NA
Non-Treated Side	Baseline	Mean	3.41	3.08	NA	NA	2.55	2.43	NA	NA
		Std	1.83	1.43	NA	NA	1.85	1.7	NA	NA
		N	56	56	NA	NA	20	20	NA	NA
		P-Value	NA	<.001	NA	NA	NA	0.498	NA	NA
	1 Month FU	Mean	3.09	2.85	0.32	0.23	2.55	2.38	0	0.05
		Std	1.96	1.6	1.08	0.96	1.64	1.39	0.92	0.99
		N	56	56	56	56	20	20	20	20
		P-Value	NA	0.007	NA	0.296	NA	0.273	NA	0.832
	3 Months FU	Mean	3.09	2.85	0.32	0.23	2.3	2.35	0.25	0.08
		Std	1.97	1.63	1.13	1.02	1.95	1.81	0.97	0.91
		N	56	56	56	56	20	20	20	20
		P-Value	NA	0.011	NA	0.382	NA	0.606	NA	0.273
	6 Months FU	Mean	3.38	3.07	0.04	0.01	NA	NA	NA	NA
		Std	1.89	1.57	1.16	0.99	NA	NA	NA	NA
		N	56	56	56	56	NA	NA	NA	NA
		P-Value	NA	0.003	NA	0.748	NA	NA	NA	NA
	12 Months FU	Mean	3.38	3.04	0.04	0.04	NA	NA	NA	NA
		Std	1.89	1.51	1.06	0.93	NA	NA	NA	NA
		N	56	56	56	56	NA	NA	NA	NA
		P-Value	NA	<.001	NA	0.916	NA	NA	NA	NA

## Sheet: Posture + Action Intention Corr
Correlation between Part A CRST: Posture and Action/Intention and Part B CRST: Handwriting (Dominant Only) and Pouring by Scoring Method (ITT)
Side	Visit	Part A CRST: Posture and Action/Intention	ExAblate				Sham
			Calculated Scores		Change from Baseline		Calculated Scores		Change from Baseline
			Normal Integer Scoring	Modified Scoring Algorithm	Normal Integer Scoring	Modified Scoring Algorithm	Normal Integer Scoring	Modified Scoring Algorithm	Normal Integer Scoring	Modified Scoring Algorithm
Treated Side	Baseline	Correlation Coefficient	0.47	0.38	NA	NA	0.27	0.33	NA	NA
		P-Value	<.001	0.004	NA	NA	0.25	0.154	NA	NA
	1 Month FU	Correlation Coefficient	0.54	0.59	0.46	0.51	0.12	0.2	0.13	0.05
		P-Value	<.001	<.001	<.001	<.001	0.6	0.391	0.581	0.819
	3 Months FU	Correlation Coefficient	0.5	0.47	0.38	0.37	0.38	0.5	0.18	0.31
		P-Value	<.001	<.001	0.004	0.005	0.101	0.026	0.443	0.189
	6 Months FU	Correlation Coefficient	0.59	0.56	0.44	0.5	NA	NA	NA	NA
		P-Value	<.001	<.001	<.001	<.001	NA	NA	NA	NA
	12 Months FU	Correlation Coefficient	0.49	0.52	0.31	0.31	NA	NA	NA	NA
		P-Value	<.001	<.001	0.019	0.021	NA	NA	NA	NA
Non-Treated Side	Baseline	Correlation Coefficient	0.64	0.63	NA	NA	0.83	0.87	NA	NA
		P-Value	<.001	<.001	NA	NA	<.001	<.001	NA	NA
	1 Month FU	Correlation Coefficient	0.73	0.71	0.15	0.12	0.64	0.58	0.16	0.47
		P-Value	<.001	<.001	0.258	0.386	0.002	0.008	0.5	0.038
	3 Months FU	Correlation Coefficient	0.8	0.77	0.09	0.26	0.65	0.64	0.11	0.26
		P-Value	<.001	<.001	0.519	0.05	0.002	0.002	0.631	0.276
	6 Months FU	Correlation Coefficient	0.73	0.74	0.33	0.4	NA	NA	NA	NA
		P-Value	<.001	<.001	0.012	0.003	NA	NA	NA	NA
	12 Months FU	Correlation Coefficient	0.74	0.72	0.11	0.04	NA	NA	NA	NA
		P-Value	<.001	<.001	0.429	0.752	NA	NA	NA	NA

## Sheet: Posture + A-I Overall
Descriptive Statistics of Part A CRST: Posture and Action/Intention Overall Visits, Sides and Treatment Groups by Scoring Method (ITT)
	Calculated Scores		Change from Baseline
Part A CRST: Posture and Action/Intention	Normal Integer Scoring	Modified Scoring Algorithm	Normal Integer Scoring	Modified Scoring Algorithm
Mean	2.93	2.72	1.15	0.94
Std	1.89	1.57	1.89	1.56
N	680	680	528	528
Descriptive Statistics of Part A CRST: Posture and Action/Intention Overall Visits, Sides and Treatment Groups by Normal Integer Score and Modified Scoring Method (ITT)
	Calculated Scores	Change from Baseline
Part A CRST: Posture and Action/Intention - Normal Integer Scoring	Modified Scoring Algorithm	Modified Scoring Algorithm
0	0.09 ± 0.32 (N=49)	2.97 ± 1.85 (N=45)
1	1.17 ± 0.53 (N=121)	1.60 ± 1.40 (N=109)
2	2.00 ± 0.41 (N=148)	0.97 ± 1.35 (N=118)
3	2.89 ± 0.42 (N=132)	0.67 ± 1.24 (N=107)
4	3.71 ± 0.54 (N=90)	0.41 ± 0.98 (N=64)
5	4.54 ± 0.53 (N=59)	-0.10 ± 1.19 (N=34)
6	5.06 ± 0.64 (N=51)	-0.24 ± 0.95 (N=29)
7	5.29 ± 0.67 (N=19)	-0.68 ± 0.93 (N=17)
8	6.05 ± 0.35 (N=11)	-0.40 ± 0.65 (N=5)
* The statistics are presented according to the following scheme: Mean ± Std (N)
Frequency Distribution of Part A CRST: Posture and Action/Intention Calculated Scores Overall Visits, Sides and Treatment Groups by Normal Integer Score and Modified Scoring Method (ITT)
	Calculated Scores
Part A CRST: Posture and Action/Intention - Normal Integer Scoring	Modified Scoring Algorithm
0	0 (45), 1 (3), 1.5 (1)
1	0 (2), 1 (89), 1.5 (26), 2 (1), 3 (2), 5.5 (1)
2	1 (1), 1.5 (36), 2 (79), 2.5 (27), 3 (4), 4 (1)
3	2 (5), 2.5 (46), 3 (56), 3.5 (22), 4 (3)
4	2 (3), 2.5 (1), 3 (11), 3.5 (24), 4 (44), 4.5 (6), 5 (1)
5	3.5 (4), 4 (9), 4.5 (31), 5 (10), 5.5 (3), 6 (2)
6	4 (5), 4.5 (11), 5 (18), 5.5 (9), 6 (6), 6.5 (2)
7	4.5 (5), 5 (4), 5.5 (6), 6 (3), 7 (1)
8	5.5 (2), 6 (6), 6.5 (3)
* The statistics are presented according to the following scheme: Score (N)

[truncated: 2 more sheets: Rest + Posture + A-I Desc, Rest + Posture + A-I Corr]
