# Supplementary material for: Tremor Research Group Essential Tremor Rating Scale (TETRAS): Assessing Impact of Different Item Instructions and Procedures
Source: Tremor Other Hyperkinet Mov (N Y). 2020 Oct 5;10:36. doi: 10.5334/tohm.64 (PMC7546108; doi:10.5334/tohm.64)
Supplement: Supplemental database file 2. — Individual data scores. [file tohm-10-1-64-s2.xlsx]

## Sheet: TETRAS 01
TRG Meeting Video
	01. HEAD	01. FACE	01. VOICE	01. POST R	01. POST L	01. WING R	01. WING L	01. KIN R	01. KIN L	01. LEG POST R	01. LEG POST L	01. H to S R	01. H to S L	01. SPIRAL R	01. SPIRAL L	01. WRITE	01. DOT R	01. DOT L	01. STAND
JANKOVIC	0	0	1	2	1	4	2	3	2	1	1	2	1	3	2	2	3	2	0
FAHN	0	0	1	2.5	1	3	2	3	1.5	0	1	1	0	3	2	2.5	2.5	2	0
HAN KUO	1	0	0	2.5	1	3.5	2	2	1.5	1	1	1	0	3	2	3	3	3	0
HAUSEN	0	0	2	2.5	1	3.5	2	2	1	2	2	1	0	4	2	2.5	2	1.5	0
SHIH	1	0	1	2	1	3.5	1.5	2.5	1.5	1	1	1	0	3	2	3	2.5	2.5	0
ESPAY	1	0	1	2	1.5	3	1.5	2	2	1	1	0	0	3	2	3	2.5	2	0
SHILL	0	0	1	2	1	3	2	2	2	2	2	2	0	4	3	3	2.5	2	0
ADLER	0	0	1	2	0	4	1.5	3	1	0	0	1	1	3	2	2	3	2	0
RAJPUT	1	0	1	2.5	2	3.5	2.5	2	1.5	0	1	1	1	3	2	3	3	2	1
JUNCOS	1	0	0	2	1	3	2	3	2	1	0	1	1	4	3	3	3	2	0
TANNER	1	0	3	2	1	3	2.5	2	2	1	1	1	1	3	2	3	2.5	2	0
STOVER	1	0	2	2	1.5	3	1.5	2	1.5	0	1	1	1.5	4	3	2	3	2	0
HAUBENBERGUE	0	0	1	2.5	1.5	3	2	2.5	2	1	1	3	1	3	2.5	3	2.5	2	0
NAHAB	0	0	2	2.5	1	3	1.5	2	1.5	0	1	0	1	3	2	3	2.5	2	0
TESTA	0	0	1	2	1	3	1.5	2	1	1	1	0	0	3.5	2	2	2.5	2	0
TINTER	0	0	1.5	2	1.5	2.5	1.5	2	1	1.5	1	0	0	3	2	3	2	2	0
ELBLE	0.5	0	0	2	1	3.5	2	2	1.5	0	0	0	0	3	2	3	2.5	2	0
	0.4375	0	1.21875	2.1875	1.125	3.21875	1.84375	2.3125	1.5625	0.84375	1	1	0.53125	3.28125	2.21875	2.6875	2.625	2.0625	0.0625
	0.512348	0	0.75208	0.25	0.428174	0.406971	0.352077	0.442531	0.403113	0.676233	0.516398	0.816497	0.561805	0.446047	0.406971	0.442531	0.341565	0.30957	0.25

## Sheet: TETRAS 02
TRG Meeting Video
	02. HEAD	02. FACE	02. VOICE	02. POST R	02. POST L	02. WING R	02. WING L	02. KIN R	02. KIN L	02. LEG POST R	02. LEG POST L	02. H to S R	02. H to S L	02. SPIRAL R	02. SPIRAL L	02. WRITE	02. DOT R	02. DOT L	02. STAND
JANKOVIC	1	1	1	1	2	1	2	1	2	0	0	0	1	2	2	2	2	3	0
FAHN	0	0	1	1	2	1.5	2	2	2	0	0	0	0	1	1.5	2	1.5	2	0
HAN KUO	0	0	1	1	2	1.5	1.5	1.5	1.5	0	1	0	0	1	1	1	1.5	2	0
HAUSEN	0	0	1	1	2	1	1.5	1.5	1.5	0	1	0	0	2	2	1	1.5	1.5	0
SHIH	0	0	1	1	2	1	1.5	2	1.5	0	1	0	0	2	2	1	1.5	2	0
ESPAY	1	0	0	1	2	1	1.5	1.5	2	0	1	0	0	2	2	1	1.5	2	0
SHILL	1	1	1	1.5	2	1.5	1.5	2	2	0	1	0	0	2	2	0	1.5	1.5	0
ADLER	0	0	0	0	2	1	1.5	1.5	1.5	0	0	0	0	2	2	2	1.5	2	0
RAJPUT	1	1	0	1.5	2	1	1.5	2	2	0	0	0	0	1	1	1	1	2	0
JUNCOS	0	0	1	1	2	1	2	1	2	0	0	0	1	2	2	2	1	2	0
TANNER	0	0	2	1	2	0.5	1.5	2	2	1	1	0.5	0.5	2	2	1	1	1	0
STOVER	1	1	1	1	2	2	2	1.5	1.5	1.5	1.5	1	2	2	2	2	1.5	2	0
HAUBENBERGUE	0	1	1	1.5	2	1.5	1.5	1.5	2	0	0	0	0	2	2	1	1.5	2	0
NAHAB	0	0	0	1	2	1.5	2	1.5	2	0	0	0	0	2	2	1	1.5	2	0
TESTA	0	0	0	1	2	1	2	1.5	1.5	0	1	0	0	1.5	2	1.5	1	1.5	0
TINTER	0	0	1	1	1.5	1.5	2	1	1.5	0	0	0	0	2	2.5	1.5	1.5	2	0
ELBLE	1	0	0.5	1	2	1.5	2	1.5	2	0	0	0	0	1.5	1.5	1	1.5	2	0
	0.3125	0.3125	0.75	1.03125	1.96875	1.21875	1.71875	1.5625	1.78125	0.15625	0.53125	0.09375	0.28125	1.78125	1.875	1.3125	1.40625	1.90625	0
	0.478714	0.478714	0.57735	0.340037	0.125	0.363719	0.256174	0.359398	0.256174	0.436606	0.561805	0.271953	0.576447	0.406971	0.387298	0.57373	0.271953	0.417083	0

## Sheet: TETRAS 03
TRG Meeting Video
	03. HEAD	03. FACE	03. VOICE	03. POST R	03. POST L	03. WING R	03. WING L	03. KIN R	03. KIN L	03. LEG POST R	03. LEG POST L	03. H to S R	03. H to S L	03. SPIRAL R	03. SPIRAL L	03. WRITE	03. DOT R	03. DOT L	03. STAND
JANKOVIC	1	0	0	2	2	2	2	3	3	0	0	0	0	3	3	1	2	2	0
FAHN	0	0	1	1.5	1	2	2	2	2	0	0	0	0	2.5	2.5	1	2.5	2	0
HAN KUO	0	0	0	1.5	1	2	2	2	2	0	1	0	0	2	2	1	2.5	2.5	0
HAUSEN	0	0	0	2	1.5	2	2	2	2	0.5	0.5	0	0	2.5	2.5	2.5	1	1	0
SHIH	0	0	1	1.5	1	1	1.5	2	2	0	1	0	0	3	2	2	2	2	0
ESPAY	1	1	1	1.5	1.5	1.5	1.5	2.5	2	0	0	0	0	2	2	2	2	2	0
SHILL	0	0	1	1.5	1.5	2	2	2	2	0	1	0	0	2	2	1	2	2	0
ADLER	0	0	1	1.5	1	1.5	1	3	3	0	0	0	0	2	2	2	3	2	0
RAJPUT	1	0	0	1.5	1.5	1.5	2	2	2.5	0	0	0	0	2	2	1
JUNCOS	0	0	0	1	1	2	2	2	2	0	0	1	0	2	3	1	2	1	0
TANNER	0	0	1	1.5	1	1.5	1.5	2	2	0	0	0	0	3	2	2	2	2	0
STOVER	1	0	1	1.5	1	1.5	2	2	2	1.5	1.5	0	1	2	2	2	2	1.5	1
HAUBENBERGUE	0	0	0	1.5	1.5	1.5	2	1	1.5	0	1	0	0	2.5	2.5	2	2	2	0
NAHAB	0	0	0	1.5	1	1.5	1.5	2	2	0	1	0	1	3	3	0	2	1.5	0
TESTA	0	0	0	1.5	1	1.5	2	2	2	0	1	0	0	3	2	2	1.5	2	0
TINTER	0	0	0.5	1	1	1.5	1.5	2	2	0	0	0	0	3	2.5	3	2	2	0
ELBLE	0.5	0	0.5	1.5	1.5	1.5	1.5	2	2	0	1	0	0	2.5	2	1	2	2	0
	0.25	0.0625	0.46875	1.5	1.21875	1.65625	1.78125	2.09375	2.125	0.125	0.5	0.0625	0.125	2.46875	2.3125	1.59375	2.03333	1.83333	0.0666667
	0.447214	0.25	0.498957	0.258199	0.314576	0.30104	0.314576	0.455293	0.387298	0.387298	0.547723	0.25	0.341565	0.464354	0.403113	0.7576	0.441858	0.408248	0.258199

## Sheet: TETRAS 04
TRG Meeting Video
	04. HEAD	04. FACE	04. VOICE	04. POST R	04. POST L	04. WING R	04. WING L	04. KIN R	04. KIN L	04. LEG POST R	04. LEG POST L	04. H to S R	04. H to S L	04. SPIRAL R	04. SPIRAL L	04. WRITE	04. DOT R	04. DOT L	04. STAND
JANKOVIC	0	0		1	1	2	1	2	2	0	0	1	1	1.5	2	1	2	1	0
FAHN	0	0	0	1	1	1.5	0	2	2	0	0	0	0	1	1	0.5	1.5	0	0
HAN KUO	0	0		1	1	1	1	2	2	0	1.5	0	0	1	1	1	2	1	0
HAUSEN
SHIH	0	0		1.5	1	1.5	1	2	1.5	0	1	0	0	2	2	1	2	1.5	0
ESPAY	0	0		1.5	1	0.5	0	2	2	0	0	0	0	2	2	1	2	1	0
SHILL	0	0		1.5	1	1	0	1.5	1.5	2	2	1	0	2	2	2	1.5	1	0
ADLER	0	0		1.5	1	1	0	2.5	2.5	0	0	0	0	2	2	1	2	1	0
RAJPUT	0	0		1.5	1	1.5	0	2	2	0	1	0	0	1	1	1	2	1	0
JUNCOS	0	0		1	0.5	1	0	2	2	0	0	0	0	1	2	1	1	0	0
TANNER	0	0		1.5	1.5	1.5	1.5	2	2	1.5	2	0	0	1	2	1	2	1.5	0
STOVER	0	0		1.5	1.5	2	1.5	1.5	1.5	2	2	0	0	2	2	1	2	1	0
HAUBENBERGUE	0	0		1.5	1	1.5	1	2	2	1	0	0	0	2	2	2	2	1.5	0
NAHAB	0	0		1.5	1	1.5	0	2	2	1	1	0	0	2	2	0	1.5	1	0
TESTA	0	0		1.5	1	1.5	1	1.5	1	0	1	0	0	2	2	1.5	2	1	0
TINTER	0	0		1	0	1.5	0	1.5	1.5	0	1	0	0	1.5	1.5	1	2	1	0
ELBLE	0	0		1.5	1	1.5	1	1.5	1.5	0	0	0	0	1.5	1.5	1.5	2	1	0
	0	0	0	1.33333	0.966667	1.36667	0.533333	1.9	1.83333	0.5	0.833333	0.133333	0.0666667	1.6	1.76667	1.06667	1.83333	0.966667	0
	0	0	#DIV/0!	0.243975	0.351866	0.399404	0.6114	0.280306	0.361873	0.779194	0.794325	0.351866	0.258199	0.470562	0.416905	0.495215	0.308607	0.441858	0

## Sheet: TETRAS 05
TRG Meeting Video
	05. HEAD	05. FACE	05. VOICE	05. POST R	05. POST L	05. WING R	05. WING L	05. KIN R	05. KIN L	05. LEG POST R	05. LEG POST L	05. H to S R	05. H to S L	05. SPIRAL R	05. SPIRAL L	05. WRITE	05. DOT R	05. DOT L	05. STAND
JANKOVIC	1	0	0	3	2	3	2	3	2.5			0	0	4	2	1	1	2	0
FAHN	0	0	1	2	1	2.5	2	2.5	2			0	0	3.5	2	0.5	2	1	0
HAN KUO	1	0	0	2.5	2	2.5	1.5	2	2			0	0	3	1	1	2.5	2	0
HAUSEN
SHIH	1	0	0.5	2	1.5	2	1	2.5	2			0	0	4	2	1	2	1.5	0
ESPAY	1	0	0	2	1.5	2	1.5	2.5	2			0	0	3	2	1	2	1.5	0
SHILL	1	0	1	2	1.5	2	1.5	2	2			0	0	4	2	1	2	1.5	0
ADLER	1	0	0	2.5	2	3	2	3	2			0	0	2	3	1	2.5	1.5	0
RAJPUT	1	0	0	2.5	2	2.5	1.5	2.5	2			0	0	3	1	1	2	1.5	0
JUNCOS	0	0	0	2	1	2	1	2	2			0	0	4	1	2	3	1	0
TANNER	1	0	1	2	2	2.5	2	2.5	2			0	0	4	2	1	2.5	2	0
STOVER	1	1	0	2	1.5	1.5	2	2	1.5			0	0	4	2	2	2.5	1.5	0
HAUBENBERGUE	1	0	0	2	2	2	1.5	2	2			0	0	3	2	1	1.5	1.5	0
NAHAB	0	0	0	2	1.5	2	1.5	2	2			0	0	3	2	1	2	1.5	0
TESTA	1	0	0	2	1.5	2	1.5	2	1.5			0	0	3	2	1.5	2.5	1.5	0
TINTER	1	0	0.5	2	2	2	1.5	1.5	1			0	0	4	2	1.5	1	1.5	0
ELBLE	1	0	0	2	2	2.5	2	2	2			0	0	3	2	1.5	2	2	0
	0.8	0.0666667	0.266667	2.16667	1.66667	2.23333	1.6	2.26667	1.9	#DIV/0!	#DIV/0!	0	0	3.43333	1.86667	1.16667	2.06667	1.53333	0
	0.414039	0.258199	0.416905	0.308607	0.361873	0.416905	0.338062	0.416905	0.338062	#DIV/0!	#DIV/0!	0	0	0.622973	0.516398	0.408248	0.562731	0.296808	0

## Sheet: TETRAS 06
TRG Meeting Video
	06. HEAD	06. FACE	06. VOICE	06. POST R	06. POST L	06. WING R	06. WING L	06. KIN R	06. KIN L	06. LEG POST R	06. LEG POST L	06. H to S R	06. H to S L	06. SPIRAL R	06. SPIRAL L	06. WRITE	06. DOT R	06. DOT L	06. STAND
JANKOVIC	1	3	2	1	1	1	2	1	1	1	0	0	1	2	3	1	3	3	0
FAHN	0	3.5	3	0	1	1	2	0	1.5	2	0	0	1	3	3	1	2	2	0
HAN KUO	1	4	2	1	2	2	2	1	1	2	1	0	2	3	3	0	2.5	2.5	0
HAUSEN
SHIH	0	2	1	1.5	1.5	1.5	2	1.5	1.5	1	1	0	0	2	2	1	2	2	0
ESPAY	1	3	2	1	1.5	1	2	1.5	1.5	1.5	0	0	0	3	3	1	2	2.5	0
SHILL	0	4	3	1.5	2	1.5	2	1.5	2	3	0	0	0	3	3	1	2	2	0
ADLER	1	4	1	1	2	1	2.5	1	2.5	2	0	0	0	3	3	1	2.5	3.5	0
RAJPUT	2	3	2	1.5	2	1.5	2	1	1.5	2	0	0	1	3	3	1	2	2	1
JUNCOS	1	3	2	1	2	1	2	1	2	0	0	0	1	2	3	1	2	2	1
TANNER	2	3	3	1	2	2	2	1	2	2	1	0	3	2	3	1	2	2	1
STOVER	1	3	2	1	1.5	1.5	2	1	1.5	3	2	1	12	2	3	1	1.5	2.5	1
HAUBENBERGUE	2	3	3	1.5	2	1.5	2	2	2	2	0	0	0	2	3	1	2	2	0
NAHAB	1	3	3	1	1	1.5	2	1	1.5	2	0	0	0	3	3	0	1.5	2	0
TESTA	1	3	2	1	1.5	1.5	2	1	1.5	2	0	1	0	3	3	1	2	2	0
TINTER	2	4	3.5	1	2	1.5	2	1.5	1.5	2	1	0	0	3	3.5	1.5	1.5	2	0
ELBLE	2	3.5	2.5	1.5	2	1.5	2	1.5	2	1.5	0	0	0	2.5	3	0.5	2	2	0
	1.125	3.25	2.3125	1.09375	1.6875	1.40625	2.03125	1.15625	1.65625	1.8125	0.375	0.125	1.3125	2.59375	2.96875	0.875	2.03125	2.25	0.25
	0.718795	0.547723	0.727438	0.375	0.403113	0.327554	0.125	0.436606	0.3966	0.727438	0.619139	0.341565	2.98259	0.490535	0.286865	0.387298	0.385951	0.447214	0.447214

## Sheet: TETRAS 07
TRG Meeting Video
	07. HEAD	07. FACE	07. VOICE	07. POST R	07. POST L	07. WING R	07. WING L	07. KIN R	07. KIN L	07. LEG POST R	07. LEG POST L	07. H to S R	07. H to S L	07. SPIRAL R	07. SPIRAL L	07. WRITE	07. DOT R	07. DOT L	07. STAND
JANKOVIC	1	1	2	2	1	3	2	2	2	0	0	0	0	2	3	2	2	2.5	0
FAHN	1	1	3	2	1	2.5	2	1.5	2	0	0	0	0	2	2	1	2	2	0
HAN KUO	1	1	3	2	1	3	2.5	1.5	1	1	1	0	0	1	2	3	2	2	0
HAUSEN
SHIH	1	1	3	1.5	1	2.5	1.5	2	2	1	0	0	0	2	2.5	2	1.5	1.5	0
ESPAY	1	1	3	1.5	1	2.5	2	1.5	2	0	0	0	0	2	2	2	2	2	0
SHILL	2	2	2	2	1	2.5	2	1.5	1.5	0	0	0	0	2	2	1	1.5	1.5	0
ADLER	2	1	3	2	1	3.5	2	2	2	0	0	1	1	2	2	2	2	3	0
RAJPUT	1	2	2	2	1	2.5	2	1.5	1.5	0	0	0	0	2	2	1	1.5	1.5	0
JUNCOS	1	1	2	2	1	3	2	1	2	1	0	1	0	1	2	1	1	2	0
TANNER	1	2	3	2	1	2.5	2	2	2	0	0	0	0	2	2	2	2	2	0
STOVER	2	2	3	2	1	2.5	2	2	2	0	0	0	0	2	2	2	1.5	1.5	0
HAUBENBERGUE	2	2	3	2	1	3	2	2	2	0	0	0	0	2	2.5	2	2	2	0
NAHAB	1	2	3	1.5	1	2.5	2	1.5	2	0	0	0	0	2	3	2	1.5	2	0
TESTA	2	1.5	3	2	1	2.5	2	1.5	1.5	0	0	0	0	2	2	2	1.5	2	0
TINTER	2	2	3	1.5	1	2	1.5	1.5	1.5	0	0	1.5	0	2	2.5	2.5	1.5	1.5	0
ELBLE	1.5	2.5	2	1.5	1	2.5	2	1.5	2	0	0	0	0	2	2	2.5	2	2	0
	1.40625	1.5625	2.6875	1.84375	1	2.65625	1.96875	1.65625	1.8125	0.1875	0.0625	0.21875	0.0625	1.875	2.21875	1.875	1.71875	1.9375	0
	0.490535	0.543906	0.478714	0.239357	0	0.352077	0.221265	0.30104	0.30957	0.403113	0.25	0.481966	0.25	0.341565	0.363719	0.591608	0.314576	0.403113	0

## Sheet: TETRAS 08
TRG Meeting Video
	08. HEAD	08. FACE	08. VOICE	08. POST R	08. POST L	08. WING R	08. WING L	08. KIN R	08. KIN L	08. LEG POST R	08. LEG POST L	08. H to S R	08. H to S L	08. SPIRAL R	08. SPIRAL L	08. WRITE	08. DOT R	08. DOT L	08. STAND
JANKOVIC	2	1	2	3	3	4	3	3	3	1	0	1	0	4	4	4	4	4	1
FAHN	2	0	3	2.5	2.5	4	2.5	2.5	2.5	1	1	0	0	4	4	4	3.5	3	1
HAN KUO	2	0	3	3	2.5	4	3	3	3	1	1	0	0	4	4	4	3.5	4	0
HAUSEN
SHIH	1	1	3	2	2	4	2	3	3	1	1	0	0	4	4	4	4	3	0
ESPAY	2	3	3	2.5	2.5	4	2.5	3	3	0	1	0	0	4	4	4	3.5	3	1
SHILL	2	2	3	2	2	4	2	2.5	2.5	0	2	0	0	4	4	4	4	3	0
ADLER
RAJPUT	2	2	2	2	2.5	4	2.5	2.5	3	1	1	0	0	4	4	4	4	3.5	2
JUNCOS	2	1	2	2	2	4	2	3	3	1	1	0	1	4	4	4	4	3	1
TANNER	2	2	3	2.5	2.5	4	3	3	3	1	1	1	0	4	4	4	3.5	3	0
STOVER	2	2	3	2	2	4	2.5	3	2	2	2	0	1	4	4	4	4	3.5	2
HAUBENBERGUE	2	3	3	2	2	4	2.5	3	3	1	1	0	0	4	4	4	3.5	3	0
NAHAB	2	2	3	2.5	2	4	2.5	3	2.5	0	1	0	0	4	4	4	3.5	3	0
TESTA	2	2.5	3	2	2	3.5	2.5	2.5	2	1	1	0	0	4	4	4	3	3	0
TINTER	2	3	3	2	2	4	2	2.5	2.5	1	1	0	0	4	4	4	4	3	0
ELBLE	2	2	2.5	2	2	4	2.5	3	3	1	1	0	0	4	4	4	3	3.5	1
	1.92857	1.75	2.78571	2.28571	2.25	3.96429	2.46429	2.82143	2.71429	0.857143	1.07143	0.142857	0.142857	4	4	4	3.71429	3.21429	0.571429
	0.267261	1.01432	0.425815	0.377964	0.325222	0.133631	0.365023	0.248623	0.377964	0.534522	0.474631	0.363137	0.363137	0	0	0	0.323103	0.377964	0.755929

## Sheet: TETRAS 09
TRG Meeting Video
	09. HEAD	09. FACE	09. VOICE	09. POST R	09. POST L	09. WING R	09. WING L	09. KIN R	09. KIN L	09. LEG POST R	09. LEG POST L	09. H to S R	09. H to S L	09. SPIRAL R	09. SPIRAL L	09. WRITE	09. DOT R	09. DOT L	09. STAND
JANKOVIC	0	1	1	2	2	2	2	2	2	0	0	2	2	1	2	1	1	1	0
FAHN	0	1	1	2	2	1.5	1	1.5	1.5	1	0	0	0	1	2	0.5	0.5	1	0
HAN KUO	0	1	0	2	2	1.5	1.5	2	2	1	1	1	1	2	3	1	1.5	1.5	1
HAUSEN
SHIH	0	1	1	1.5	1.5	1.5	1.5	1.5	1.5	1	1	0	0	1	2	1	1	1	0
ESPAY	0	2	1	1.5	2	1.5	1.5	1.5	2	1	0	0	0	2	1	1	1.5	1.5	1
SHILL	0	2	1	1.5	1.5	1.5	1.5	1.5	1.5	1	1	0	1	1	2	1	1	1.5	0
ADLER
RAJPUT	0	2	0	2	2	1.5	1.5	1.5	1.5	0	0	0	1	1	2	1	1	1	0
JUNCOS	0	1	0	1	1	2	2	2	2	1	0	1	1	0	2	1	1	2	0
TANNER	0	1	1	2	2	2	2	1.5	1.5	2	0	2	1	2	1	1	1.5	1.5	1
STOVER	0	2	2	2	1.5	2	1.5	2	2	2	1	1	1	2	3	2	1	1.5	1
HAUBENBERGUE	0	2.5	1	2	1.5	1.5	1.5	1.5	2	1	0	0	0	2.5	2	1	1.5	1.5	1
NAHAB	0	2	0	2	1.5	2	1.5	2	2	0	0	1	1	1	2	1	2	1.5	0
TESTA	0	2	0	1.5	1.5	1.5	1.5	1.5	1.5	1	0	0	0	1.5	2	1	2	1.5	0
TINTER	0	2	1	1.5	1.5	1.5	1.5	1.5	1.5	2	1	0	0	2	3	1	1.5	1.5	0
ELBLE	1	2	1	2	2	2	1.5	1.5	1.5	0	0	0	0	1	2	1	1.5	1.5	0
	0	1.60714	0.714286	1.75	1.67857	1.67857	1.57143	1.67857	1.75	1	0.357143	0.571429	0.642857	1.42857	2.07143	1.03571	1.28571	1.39286	0.357143
	0	0.560857	0.61125	0.325222	0.316662	0.248623	0.267261	0.248623	0.259437	0.679366	0.497245	0.755929	0.633324	0.67531	0.615728	0.307864	0.425815	0.289467	0.497245

## Sheet: TETRAS 10
TRG Meeting Video
	10. HEAD	10. FACE	10. VOICE	10. POST R	10. POST L	10. WING R	10. WING L	10. KIN R	10. KIN L	10. LEG POST R	10. LEG POST L	10. H to S R	10. H to S L	10. SPIRAL R	10. SPIRAL L	10. WRITE	10. DOT R	10. DOT L	10. STAND
JANKOVIC	1	2	2	2	3	2	3	3	3	0	1	0	1	3	4	2	2	2	0
FAHN	1	2.5	1.5	1	2	2	2.5	2	2.5	0	0	0	0	2	3	2	1.5	2	0
HAN KUO	1	2	2	1	3	2	3	2.5	2.5	1	1	0	0	2	3	3	2	2.5	0
HAUSEN
SHIH	1	2	1	1	2.5	2	2.5	2	2	0	1	1	1	2	4	3	1.5	2	0
ESPAY	1	2	1	1.5	2.5	2	2.5	2.5	2.5	0	0	0	0	2	4	2	1.5	2	0
SHILL	1	2	2	1	2.5	2	2.5	2	2	0	1	0	0	2	3	2	1.5	2	0
ADLER
RAJPUT	1	2	1	1	2.5	1.5	2	2	2	0	1	0	0	2	3	2	1.5	2	0
JUNCOS	1	2	1	1	3	2	3	2	2	0	1	0	1	4	2	2	2	3	0
TANNER	2	2	2	1.5	2.5	2	2.5	2	2	0	0	1	1	2	4	1	2	2	0
STOVER	2	2	2	1.5	2.5	2	2.5	2	2	1	2	0	1	2	3	2	1	2	0
HAUBENBERGUE	1	2	1	1.5	2.5	2	3	2.5	2.5	1	0	1	0	2	3	2	1.5	2	0
NAHAB	2	2	1	1.5	2.5	2	2.5	2	2	0	0	0	0	2	3	1	1.5	2	0
TESTA	1	3	2.5	1	2.5	2	2.5	2	2	0	1	0	0	2	3	3	1.5	2	0
TINTER	1.5	3	2	1.5	2	2	2	2	2	1	0	0	0	2	3	2.5	1	2	0
ELBLE	1.5	2.5	2	1.5	2.5	2	2.5	2	2	0.5	1	0	0	2	3	2	2	2	0
	1.25	2.17857	1.57143	1.28571	2.53571	1.96429	2.57143	2.17857	2.21429	0.285714	0.642857	0.214286	0.357143	2.21429	3.21429	2.10714	1.57143	2.10714	0
	0.427425	0.372473	0.549725	0.323103	0.307864	0.133631	0.331497	0.316662	0.323103	0.468807	0.633324	0.425815	0.497245	0.578934	0.578934	0.625686	0.331497	0.289467	0
	1-2	2-3	1-2	1-2	2-3	1.5-2.5	2-3	2-2.5	2-2.5	0-1	0-1	0-1	0-1	2-3	3-4	1-3	1-2	2-2.5	0

[truncated: 2 more sheets: TETRAS 11, TETRAS 12]
